# Supplementary material for: Chromosome-level genome assembly of Fragaria pentaphylla using PacBio and Hi-C technologies
Source: Front Genet. 2022 Sep 6;13:873711. doi: 10.3389/fgene.2022.873711 (PMC9485601; doi:10.3389/fgene.2022.873711)
Supplement: Supplementary file 7 [file DataSheet2.xlsx]

## Sheet: Table S13
Table S13 Statistic of orthogroups clustering in fourteen genomes.
Item	F. daltoniana	F. iinumae	F. mandschurica	F. nilgerrensisYNU	F. nilgerrensis	F. nubicola	F. pentaphylla-FP039	F. pentaphylla	F. vesca	F. viridis	F. viridisYNU	M. domestica	R. chinensis	V. vinifera
Number of genes	27989	23430	25216	24231	28780	27337	29623	23714	27334	25906	24563	25908	45464	31618
Number of genes in orthogroups	26126	22378	22929	22609	27487	24653	29060	21779	25098	23570	22959	19662	35056	24417
Number of unassigned genes	1863	1052	2287	1622	1293	2684	563	1935	2236	2336	1604	6246	10408	7201
Percentage of genes in orthogroups	93.3	95.5	90.9	93.3	95.5	90.2	98.1	91.8	91.8	91	93.5	75.9	77.1	77.2
Percentage of unassigned genes	6.7	4.5	9.1	6.7	4.5	9.8	1.9	8.2	8.2	9	6.5	24.1	22.9	22.8
Number of orthogroups containing species	20411	18461	17883	18744	19538	18934	19846	16398	20031	19065	19369	12995	21293	16089
Percentage of orthogroups containing species	57.7	52.2	50.6	53	55.3	53.6	56.1	46.4	56.7	53.9	54.8	36.8	60.2	45.5
Number of species-specific orthogroups	207	41	83	47	215	129	120	66	67	72	46	501	1590	851
Number of genes in species-specific orthogroups	464	98	171	105	679	279	1528	143	151	203	101	1333	4881	2962
Percentage of genes in species-specific orthogroups	1.7	0.4	0.7	0.4	2.4	1	5.2	0.6	0.6	0.8	0.4	5.1	10.7	9.4

## Sheet: Table S14
Table S14 KEGG enrichment analysis of specific orthogroups in Fragaria pentaphylla-FP039 genome.
PathwayID	Description	GeneRatio	BgRatio	Enrich_factor	pvalue	qvalue	GeneID
ko00520	Amino sugar and nucleotide sugar metabolism	90/875	308/10883	3.63	8.87568e-29	1.77514e-27	FpentA_Fpe01G001210.1/FpentA_Fpe01G010650.1/FpentA_Fpe01G011540.1/FpentA_Fpe01G016590.1/FpentA_Fpe01G021320.1/FpentA_Fpe01G022220.1/FpentA_Fpe01G026260.1/FpentA_Fpe01G027770.1/FpentA_Fpe01G029430.1/FpentA_Fpe01G032650.1/FpentA_Fpe01G037850.1/FpentA_Fpe01G038510.1/FpentA_Fpe01G038830.1/FpentA_Fpe01G039080.1/FpentA_Fpe01G039840.1/FpentA_Fpe01G045670.1/FpentA_Fpe01G046560.1/FpentA_Fpe01G052540.1/Fpe…
ko00250	Alanine, aspartate and glutamate metabolism	59/875	143/10883	5.13	5.19355e-28	5.19355e-27	FpentA_Fpe01G001210.1/FpentA_Fpe01G011540.1/FpentA_Fpe01G016590.1/FpentA_Fpe01G021320.1/FpentA_Fpe01G022220.1/FpentA_Fpe01G026260.1/FpentA_Fpe01G029430.1/FpentA_Fpe01G032650.1/FpentA_Fpe01G037850.1/FpentA_Fpe01G038510.1/FpentA_Fpe01G038830.1/FpentA_Fpe01G039840.1/FpentA_Fpe01G045670.1/FpentA_Fpe01G052540.1/FpentA_Fpe01G052610.1/FpentA_Fpe02G003140.1/FpentA_Fpe02G003790.1/FpentA_Fpe02G004380.1/Fpe…
ko00904	Diterpenoid biosynthesis	39/875	110/10883	4.41	3.24085e-16	2.16057e-15	FpentA_Fpe01G015470.1/FpentA_Fpe01G018090.1/FpentA_Fpe02G002290.1/FpentA_Fpe02G019090.1/FpentA_Fpe02G022510.1/FpentA_Fpe02G025550.1/FpentA_Fpe02G042490.1/FpentA_Fpe03G007900.1/FpentA_Fpe03G009280.1/FpentA_Fpe03G009300.1/FpentA_Fpe03G009310.1/FpentA_Fpe03G009340.1/FpentA_Fpe03G009560.1/FpentA_Fpe03G009850.1/FpentA_Fpe03G011410.1/FpentA_Fpe03G014970.1/FpentA_Fpe03G015010.1/FpentA_Fpe03G016440.1/Fpe…
ko03020	RNA polymerase	53/875	247/10883	2.67	2.20211e-11	1.10105e-10	FpentA_Fpe01G013220.1/FpentA_Fpe01G016200.1/FpentA_Fpe01G016800.1/FpentA_Fpe01G029920.1/FpentA_Fpe01G033770.1/FpentA_Fpe01G034040.1/FpentA_Fpe01G036460.1/FpentA_Fpe01G037530.1/FpentA_Fpe01G045980.1/FpentA_Fpe02G003530.1/FpentA_Fpe02G005090.1/FpentA_Fpe02G006350.1/FpentA_Fpe02G007750.1/FpentA_Fpe02G011450.1/FpentA_Fpe02G012820.1/FpentA_Fpe02G024790.1/FpentA_Fpe02G031800.1/FpentA_Fpe02G032120.1/Fpe…
ko00053	Ascorbate and aldarate metabolism	31/875	187/10883	2.06	8.25951e-05	0.000330381	FpentA_Fpe01G010650.1/FpentA_Fpe01G027770.1/FpentA_Fpe01G039080.1/FpentA_Fpe01G046560.1/FpentA_Fpe02G016860.1/FpentA_Fpe02G020180.1/FpentA_Fpe02G023060.1/FpentA_Fpe02G036050.1/FpentA_Fpe03G006770.1/FpentA_Fpe03G009730.1/FpentA_Fpe03G013070.1/FpentA_Fpe03G013510.1/FpentA_Fpe03G027960.1/FpentA_Fpe04G013760.1/FpentA_Fpe04G017050.1/FpentA_Fpe04G021030.1/FpentA_Fpe04G022920.1/FpentA_Fpe04G030010.1/Fpe…
ko00052	Galactose metabolism	31/875	218/10883	1.77	0.00127911	0.00426369	FpentA_Fpe01G010650.1/FpentA_Fpe01G027770.1/FpentA_Fpe01G039080.1/FpentA_Fpe01G046560.1/FpentA_Fpe02G016860.1/FpentA_Fpe02G020180.1/FpentA_Fpe02G023060.1/FpentA_Fpe02G036050.1/FpentA_Fpe03G006770.1/FpentA_Fpe03G009730.1/FpentA_Fpe03G013070.1/FpentA_Fpe03G013510.1/FpentA_Fpe03G027960.1/FpentA_Fpe04G013760.1/FpentA_Fpe04G017050.1/FpentA_Fpe04G021030.1/FpentA_Fpe04G022920.1/FpentA_Fpe04G030010.1/Fpe…
ko00600	Sphingolipid metabolism	17/875	128/10883	1.65	0.0272593	0.0778838	FpentA_Fpe01G008280.1/FpentA_Fpe01G013450.1/FpentA_Fpe01G040010.1/FpentA_Fpe02G026180.1/FpentA_Fpe02G031910.1/FpentA_Fpe02G043490.1/FpentA_Fpe03G001740.1/FpentA_Fpe03G009380.1/FpentA_Fpe04G008900.1/FpentA_Fpe05G026910.1/FpentA_Fpe06G000930.1/FpentA_Fpe06G003860.1/FpentA_Fpe06G004610.1/FpentA_Fpe06G027240.1/FpentA_Fpe07G011410.1/FpentA_Fpe07G029380.1/FpentA_Fpeptg000007l_1_ERROPOS23397308G002190.1
ko00909	Sesquiterpenoid and triterpenoid biosynthesis	20/875	183/10883	1.36	0.0983112	0.245778	FpentA_Fpe01G014710.1/FpentA_Fpe01G027150.1/FpentA_Fpe02G019400.1/FpentA_Fpe02G031320.1/FpentA_Fpe02G031610.1/FpentA_Fpe03G005450.1/FpentA_Fpe03G013180.1/FpentA_Fpe03G015500.1/FpentA_Fpe03G017130.1/FpentA_Fpe03G017870.1/FpentA_Fpe04G006520.1/FpentA_Fpe04G034720.1/FpentA_Fpe05G017600.1/FpentA_Fpe05G025990.1/FpentA_Fpe06G000100.1/FpentA_Fpe06G016380.1/FpentA_Fpe06G027300.1/FpentA_Fpe07G009030.1/Fpe…
ko00040	Pentose and glucuronate interconversions	31/875	316/10883	1.22	0.143006	0.317791	FpentA_Fpe01G010650.1/FpentA_Fpe01G027770.1/FpentA_Fpe01G039080.1/FpentA_Fpe01G046560.1/FpentA_Fpe02G016860.1/FpentA_Fpe02G020180.1/FpentA_Fpe02G023060.1/FpentA_Fpe02G036050.1/FpentA_Fpe03G006770.1/FpentA_Fpe03G009730.1/FpentA_Fpe03G013070.1/FpentA_Fpe03G013510.1/FpentA_Fpe03G027960.1/FpentA_Fpe04G013760.1/FpentA_Fpe04G017050.1/FpentA_Fpe04G021030.1/FpentA_Fpe04G022920.1/FpentA_Fpe04G030010.1/Fpe…
ko00910	Nitrogen metabolism	5/875	56/10883	1.11	0.472549	0.769231	FpentA_Fpe01G022520.1/FpentA_Fpe03G015180.1/FpentA_Fpe06G001570.1/FpentA_Fpe07G024740.1/FpentA_Fpeptg000007l_1_ERROPOS23397308G004890.1
ko00966	Glucosinolate biosynthesis	1/875	13/10883	0.96	0.663868	0.769231	FpentA_Fpe01G022160.1
ko00195	Photosynthesis	9/875	147/10883	0.76	0.845529	0.769231	FpentA_Fpe01G012600.1/FpentA_Fpe01G024190.1/FpentA_Fpe02G031250.1/FpentA_Fpe02G040690.1/FpentA_Fpe03G015000.1/FpentA_Fpe03G020150.1/FpentA_Fpe03G020400.1/FpentA_Fpe04G020980.1/FpentA_Fpeptg000007l_1_ERROPOS23397308G001990.1
ko03060	Protein export	3/875	92/10883	0.41	0.981963	0.769231	FpentA_Fpe03G025890.1/FpentA_Fpe04G015510.1/FpentA_Fpe06G029870.1
ko00630	Glyoxylate and dicarboxylate metabolism	5/875	133/10883	0.47	0.985117	0.769231	FpentA_Fpe01G022520.1/FpentA_Fpe03G015180.1/FpentA_Fpe06G001570.1/FpentA_Fpe07G024740.1/FpentA_Fpeptg000007l_1_ERROPOS23397308G004890.1
ko00950	Isoquinoline alkaloid biosynthesis	2/875	89/10883	0.28	0.995063	0.769231	FpentA_Fpe07G001700.1/FpentA_Fpe07G001730.1
ko01210	2-Oxocarboxylic acid metabolism	1/875	69/10883	0.18	0.996979	0.769231	FpentA_Fpe01G022160.1
ko00230	Purine metabolism	6/875	184/10883	0.41	0.997733	0.769231	FpentA_Fpe01G025640.1/FpentA_Fpe02G042370.1/FpentA_Fpe02G042700.1/FpentA_Fpe06G003430.1/FpentA_Fpe07G018770.1/FpentA_Fpe07G026450.1
ko04712	Circadian rhythm - plant	3/875	139/10883	0.27	0.999286	0.769231	FpentA_Fpe04G009030.1/FpentA_Fpe06G007160.1/FpentA_Fpe07G029690.1
ko00260	Glycine, serine and threonine metabolism	1/875	97/10883	0.13	0.999716	0.769231	FpentA_Fpe03G028520.1
ko00460	Cyanoamino acid metabolism	1/875	97/10883	0.13	0.999716	0.769231	FpentA_Fpe01G022160.1
ko03008	Ribosome biogenesis in eukaryotes	3/875	181/10883	0.21	0.999967	0.769231	FpentA_Fpe04G009030.1/FpentA_Fpe06G007160.1/FpentA_Fpe07G029690.1
ko02010	ABC transporters	1/875	134/10883	0.09	0.999988	0.769231	FpentA_Fpe07G019100.1
ko03015	mRNA surveillance pathway	2/875	172/10883	0.14	0.999992	0.769231	FpentA_Fpe01G020960.1/FpentA_Fpe05G029180.1
ko04144	Endocytosis	8/875	388/10883	0.26	1	0.769231	FpentA_Fpe01G022490.1/FpentA_Fpe02G018510.1/FpentA_Fpe03G008680.1/FpentA_Fpe03G020180.1/FpentA_Fpe04G009380.1/FpentA_Fpe06G008330.1/FpentA_Fpe07G022380.1/FpentA_Fpe07G030370.1
ko00190	Oxidative phosphorylation	1/875	218/10883	0.06	1	0.769231	FpentA_Fpe01G024190.1
ko00940	Phenylpropanoid biosynthesis	1/875	306/10883	0.04	1	0.769231	FpentA_Fpe03G030540.1

## Sheet: Table S15
Table S15 KEGG enrichment analysis of expanded orthogroups in Fragaria pentaphylla-FP039 genome.
PathwayID	Description	GeneRatio	BgRatio	Enrich_factor	pvalue	qvalue	GeneID
ko00909	Sesquiterpenoid and triterpenoid biosynthesis	127/2620	183/10883	2.88	6.48687e-39	5.46262e-37	FpentA_Fpe01G006070.1/FpentA_Fpe01G006310.1/FpentA_Fpe01G013510.1/FpentA_Fpe01G013530.1/FpentA_Fpe01G021480.1/FpentA_Fpe01G023670.1/FpentA_Fpe01G027420.1/FpentA_Fpe01G029030.1/FpentA_Fpe01G030750.1/FpentA_Fpe01G031980.1/FpentA_Fpe01G032800.1/FpentA_Fpe01G035520.1/FpentA_Fpe01G035590.1/FpentA_Fpe01G037100.1/FpentA_Fpe01G045520.1/FpentA_Fpe01G048950.1/FpentA_Fpe01G049750.1/FpentA_Fpe01G052960.1/Fpe…
ko03020	RNA polymerase	125/2620	247/10883	2.1	6.77867e-20	2.85417e-18	FpentA_Fpe01G004890.1/FpentA_Fpe01G005630.1/FpentA_Fpe01G015080.1/FpentA_Fpe01G015100.1/FpentA_Fpe01G018280.1/FpentA_Fpe01G018710.1/FpentA_Fpe01G022020.1/FpentA_Fpe01G029760.1/FpentA_Fpe01G031570.1/FpentA_Fpe01G033660.1/FpentA_Fpe01G034840.1/FpentA_Fpe01G035090.1/FpentA_Fpe01G037470.1/FpentA_Fpe01G038730.1/FpentA_Fpe01G038930.1/FpentA_Fpe01G044780.1/FpentA_Fpe01G047610.1/FpentA_Fpe01G047670.1/Fpe…
ko00195	Photosynthesis	81/2620	147/10883	2.29	4.44051e-16	1.24646e-14	FpentA_Fpe01G023320.1/FpentA_Fpe01G041990.1/FpentA_Fpe02G014690.1/FpentA_Fpe02G045850.1/FpentA_Fpe03G008820.1/FpentA_Fpe03G009070.1/FpentA_Fpe03G014200.1/FpentA_Fpe03G016950.1/FpentA_Fpe04G012810.1/FpentA_Fpe04G017510.1/FpentA_Fpe04G021970.1/FpentA_Fpe04G022030.1/FpentA_Fpe04G027240.1/FpentA_Fpe04G035410.1/FpentA_Fpe05G019280.1/FpentA_Fpe05G021710.1/FpentA_Fpe05G026480.1/FpentA_Fpe06G003770.1/Fpe…
ko00402	Benzoxazinoid biosynthesis	24/2620	30/10883	3.32	1.64981e-10	3.47328e-09	FpentA_Fpe02G008060.1/FpentA_Fpe02G031460.1/FpentA_Fpe02G031500.1/FpentA_Fpe03G002850.1/FpentA_Fpe03G002860.1/FpentA_Fpe03G002870.1/FpentA_Fpe03G002890.1/FpentA_Fpe03G002900.1/FpentA_Fpe03G002910.1/FpentA_Fpe03G002920.1/FpentA_Fpe03G002930.1/FpentA_Fpe03G002940.1/FpentA_Fpe03G002950.1/FpentA_Fpe03G002960.1/FpentA_Fpe03G002980.1/FpentA_Fpe03G002990.1/FpentA_Fpe03G003000.1/FpentA_Fpe03G003010.1/Fpe…
ko00053	Ascorbate and aldarate metabolism	83/2620	187/10883	1.84	6.75694e-10	1.13801e-08	FpentA_Fpe01G001290.1/FpentA_Fpe01G001300.1/FpentA_Fpe01G001840.1/FpentA_Fpe01G001970.1/FpentA_Fpe01G004730.1/FpentA_Fpe01G004740.1/FpentA_Fpe01G004750.1/FpentA_Fpe01G019490.1/FpentA_Fpe01G029640.1/FpentA_Fpe01G029720.1/FpentA_Fpe01G031770.1/FpentA_Fpe01G031820.1/FpentA_Fpe01G034710.1/FpentA_Fpe01G036010.1/FpentA_Fpe01G039750.1/FpentA_Fpe01G042700.1/FpentA_Fpe01G042720.1/FpentA_Fpe01G046840.1/Fpe…
ko00190	Oxidative phosphorylation	89/2620	218/10883	1.7	2.5042e-08	3.51466e-07	FpentA_Fpe01G009050.1/FpentA_Fpe01G036740.1/FpentA_Fpe01G036780.1/FpentA_Fpe01G041990.1/FpentA_Fpe03G016950.1/FpentA_Fpe04G017510.1/FpentA_Fpe04G021970.1/FpentA_Fpe04G022030.1/FpentA_Fpe04G035410.1/FpentA_Fpe05G004100.1/FpentA_Fpe05G004110.1/FpentA_Fpe05G021710.1/FpentA_Fpe05G026480.1/FpentA_Fpe06G028480.1/FpentA_Fpe07G021930.1/FpentA_Fpeptg000009l_1_ERROPOS16201102_G000680.1/FpentA_Fpeptg000009l…
ko00965	Betalain biosynthesis	24/2620	36/10883	2.77	7.32467e-08	8.81164e-07	FpentA_Fpe01G047560.1/FpentA_Fpe02G009510.1/FpentA_Fpe02G009520.1/FpentA_Fpe02G009590.1/FpentA_Fpe02G025200.1/FpentA_Fpe02G037100.1/FpentA_Fpe02G037110.1/FpentA_Fpe02G037130.1/FpentA_Fpe02G037150.1/FpentA_Fpe02G037160.1/FpentA_Fpe02G037200.1/FpentA_Fpe04G017360.1/FpentA_Fpe04G021300.1/FpentA_Fpe05G019560.1/FpentA_Fpe06G022490.1/FpentA_Fpe06G022500.1/FpentA_Fpe06G022510.1/FpentA_Fpe06G022550.1/Fpe…
ko00905	Brassinosteroid biosynthesis	26/2620	41/10883	2.63	9.62191e-08	1.01283e-06	FpentA_Fpe01G026240.1/FpentA_Fpe01G034150.1/FpentA_Fpe01G034170.1/FpentA_Fpe02G015460.1/FpentA_Fpe02G032330.1/FpentA_Fpe02G032340.1/FpentA_Fpe03G006140.1/FpentA_Fpe03G030160.1/FpentA_Fpe03G030390.1/FpentA_Fpe03G030400.1/FpentA_Fpe03G030410.1/FpentA_Fpe03G030420.1/FpentA_Fpe03G030430.1/FpentA_Fpe03G030440.1/FpentA_Fpe03G030450.1/FpentA_Fpe03G030460.1/FpentA_Fpe03G030470.1/FpentA_Fpe03G030480.1/Fpe…
ko00944	Flavone and flavonol biosynthesis	14/2620	18/10883	3.23	2.38146e-06	2.22827e-05	FpentA_Fpe01G003760.1/FpentA_Fpe01G045650.1/FpentA_Fpe01G045660.1/FpentA_Fpe01G045690.1/FpentA_Fpe01G045700.1/FpentA_Fpe01G045710.1/FpentA_Fpe01G045730.1/FpentA_Fpe01G047860.1/FpentA_Fpe02G008500.1/FpentA_Fpe02G013490.1/FpentA_Fpe05G013620.1/FpentA_Fpe05G022430.1/FpentA_Fpe06G001410.1/FpentA_Fpe06G025140.1
ko02010	ABC transporters	56/2620	134/10883	1.74	4.06363e-06	3.42201e-05	FpentA_Fpe01G000610.1/FpentA_Fpe01G007930.1/FpentA_Fpe01G012910.1/FpentA_Fpe01G012920.1/FpentA_Fpe01G012930.1/FpentA_Fpe01G012940.1/FpentA_Fpe01G012950.1/FpentA_Fpe01G012970.1/FpentA_Fpe01G017910.1/FpentA_Fpe01G019000.1/FpentA_Fpe01G019270.1/FpentA_Fpe01G027230.1/FpentA_Fpe01G027580.1/FpentA_Fpe01G030000.1/FpentA_Fpe01G031640.1/FpentA_Fpe01G038190.1/FpentA_Fpe01G048470.1/FpentA_Fpe02G001190.1/Fpe…
ko00500	Starch and sucrose metabolism	148/2620	446/10883	1.38	5.62192e-06	4.30386e-05	FpentA_Fpe01G000600.1/FpentA_Fpe01G004010.1/FpentA_Fpe01G004030.1/FpentA_Fpe01G004070.1/FpentA_Fpe01G004190.1/FpentA_Fpe01G004250.1/FpentA_Fpe01G004400.1/FpentA_Fpe01G005110.1/FpentA_Fpe01G005200.1/FpentA_Fpe01G005220.1/FpentA_Fpe01G017810.1/FpentA_Fpe01G017820.1/FpentA_Fpe01G024590.1/FpentA_Fpe01G032980.1/FpentA_Fpe01G033000.1/FpentA_Fpe01G033010.1/FpentA_Fpe01G036210.1/FpentA_Fpe01G036220.1/Fpe…
ko00565	Ether lipid metabolism	39/2620	85/10883	1.91	8.54748e-06	5.99823e-05	FpentA_Fpe01G007180.1/FpentA_Fpe02G033360.1/FpentA_Fpe02G043350.1/FpentA_Fpe02G043360.1/FpentA_Fpe02G043370.1/FpentA_Fpe02G043380.1/FpentA_Fpe02G043440.1/FpentA_Fpe02G043530.1/FpentA_Fpe02G043580.1/FpentA_Fpe02G043640.1/FpentA_Fpe02G043660.1/FpentA_Fpe02G043700.1/FpentA_Fpe02G044260.1/FpentA_Fpe02G044380.1/FpentA_Fpe02G044450.1/FpentA_Fpe02G045400.1/FpentA_Fpe02G045460.1/FpentA_Fpe02G045480.1/Fpe…
ko00950	Isoquinoline alkaloid biosynthesis	40/2620	89/10883	1.87	1.21913e-05	7.89717e-05	FpentA_Fpe01G014170.1/FpentA_Fpe01G047560.1/FpentA_Fpe02G009510.1/FpentA_Fpe02G009520.1/FpentA_Fpe02G009590.1/FpentA_Fpe02G009690.1/FpentA_Fpe02G013130.1/FpentA_Fpe02G013160.1/FpentA_Fpe02G025200.1/FpentA_Fpe02G037100.1/FpentA_Fpe02G037110.1/FpentA_Fpe02G037130.1/FpentA_Fpe02G037150.1/FpentA_Fpe02G037160.1/FpentA_Fpe02G037200.1/FpentA_Fpe02G039040.1/FpentA_Fpe03G015890.1/FpentA_Fpe03G015930.1/Fpe…
ko03010	Ribosome	135/2620	416/10883	1.35	4.86012e-05	0.000292338	FpentA_Fpe01G000210.1/FpentA_Fpe01G003450.1/FpentA_Fpe01G019180.1/FpentA_Fpe01G025490.1/FpentA_Fpe01G027100.1/FpentA_Fpe01G027450.1/FpentA_Fpe01G035950.1/FpentA_Fpe02G006860.1/FpentA_Fpe02G007620.1/FpentA_Fpe02G017690.1/FpentA_Fpe02G021110.1/FpentA_Fpe02G024040.1/FpentA_Fpe02G024060.1/FpentA_Fpe02G024100.1/FpentA_Fpe02G024110.1/FpentA_Fpe02G025390.1/FpentA_Fpe02G030280.1/FpentA_Fpe02G036550.1/Fpe…
ko04141	Protein processing in endoplasmic reticulum	151/2620	478/10883	1.31	8.09341e-05	0.000454367	FpentA_Fpe01G001240.1/FpentA_Fpe01G001360.1/FpentA_Fpe01G002370.1/FpentA_Fpe01G002820.1/FpentA_Fpe01G002870.1/FpentA_Fpe01G002880.1/FpentA_Fpe01G002990.1/FpentA_Fpe01G003880.1/FpentA_Fpe01G004220.1/FpentA_Fpe01G006160.1/FpentA_Fpe01G006210.1/FpentA_Fpe01G006220.1/FpentA_Fpe01G006240.1/FpentA_Fpe01G006300.1/FpentA_Fpe01G006390.1/FpentA_Fpe01G006460.1/FpentA_Fpe01G006480.1/FpentA_Fpe01G006490.1/Fpe…
ko00902	Monoterpenoid biosynthesis	16/2620	28/10883	2.37	0.000177642	0.000934955	FpentA_Fpe01G042510.1/FpentA_Fpe01G042520.1/FpentA_Fpe01G042530.1/FpentA_Fpe03G025100.1/FpentA_Fpe03G025120.1/FpentA_Fpe03G025140.1/FpentA_Fpe03G025160.1/FpentA_Fpe03G025190.1/FpentA_Fpe03G025230.1/FpentA_Fpe03G025700.1/FpentA_Fpe07G018860.1/FpentA_Fpe07G018870.1/FpentA_Fpe07G018880.1/FpentA_Fpe07G018890.1/FpentA_Fpe07G018900.1/FpentA_Fpe07G018920.1
ko00360	Phenylalanine metabolism	34/2620	84/10883	1.68	0.000614668	0.0030448	FpentA_Fpe01G047560.1/FpentA_Fpe02G009510.1/FpentA_Fpe02G009520.1/FpentA_Fpe02G009590.1/FpentA_Fpe02G025200.1/FpentA_Fpe02G037100.1/FpentA_Fpe02G037110.1/FpentA_Fpe02G037130.1/FpentA_Fpe02G037150.1/FpentA_Fpe02G037160.1/FpentA_Fpe02G037200.1/FpentA_Fpe02G039040.1/FpentA_Fpe03G008740.1/FpentA_Fpe03G015890.1/FpentA_Fpe03G015930.1/FpentA_Fpe03G016000.1/FpentA_Fpe03G018600.1/FpentA_Fpe04G001890.1/Fpe…
ko04144	Endocytosis	121/2620	388/10883	1.3	0.000700917	0.00327914	FpentA_Fpe01G002990.1/FpentA_Fpe01G007180.1/FpentA_Fpe01G007660.1/FpentA_Fpe01G013740.1/FpentA_Fpe01G014210.1/FpentA_Fpe01G014220.1/FpentA_Fpe01G014230.1/FpentA_Fpe01G014240.1/FpentA_Fpe01G027820.1/FpentA_Fpe01G040190.1/FpentA_Fpe01G040210.1/FpentA_Fpe01G050100.1/FpentA_Fpe01G052020.1/FpentA_Fpe01G052030.1/FpentA_Fpe01G052100.1/FpentA_Fpe02G003330.1/FpentA_Fpe02G011250.1/FpentA_Fpe02G029940.1/Fpe…
ko00450	Selenocompound metabolism	18/2620	38/10883	1.97	0.00144844	0.0064197	FpentA_Fpe02G010170.1/FpentA_Fpe02G010410.1/FpentA_Fpe02G010430.1/FpentA_Fpe02G010440.1/FpentA_Fpe02G010450.1/FpentA_Fpe02G010460.1/FpentA_Fpe02G010470.1/FpentA_Fpe02G010480.1/FpentA_Fpe02G010520.1/FpentA_Fpe02G020410.1/FpentA_Fpe04G010890.1/FpentA_Fpe05G017680.1/FpentA_Fpe05G017690.1/FpentA_Fpe05G017700.1/FpentA_Fpe05G017710.1/FpentA_Fpe05G017720.1/FpentA_Fpe05G018110.1/FpentA_Fpe05G018130.1
ko00350	Tyrosine metabolism	35/2620	93/10883	1.56	0.00234827	0.00988747	FpentA_Fpe01G047560.1/FpentA_Fpe02G009510.1/FpentA_Fpe02G009520.1/FpentA_Fpe02G009590.1/FpentA_Fpe02G025200.1/FpentA_Fpe02G037100.1/FpentA_Fpe02G037110.1/FpentA_Fpe02G037130.1/FpentA_Fpe02G037150.1/FpentA_Fpe02G037160.1/FpentA_Fpe02G037200.1/FpentA_Fpe02G039040.1/FpentA_Fpe03G015890.1/FpentA_Fpe03G015930.1/FpentA_Fpe03G016000.1/FpentA_Fpe03G018600.1/FpentA_Fpe04G017360.1/FpentA_Fpe04G021300.1/Fpe…
ko00052	Galactose metabolism	70/2620	218/10883	1.33	0.00401208	0.0157087	FpentA_Fpe01G017810.1/FpentA_Fpe01G017820.1/FpentA_Fpe01G019490.1/FpentA_Fpe01G029640.1/FpentA_Fpe01G031770.1/FpentA_Fpe01G031820.1/FpentA_Fpe01G032980.1/FpentA_Fpe01G033000.1/FpentA_Fpe01G033010.1/FpentA_Fpe01G034710.1/FpentA_Fpe01G036010.1/FpentA_Fpe01G039750.1/FpentA_Fpe01G048650.1/FpentA_Fpe01G052490.1/FpentA_Fpe01G052680.1/FpentA_Fpe02G016640.1/FpentA_Fpe02G023540.1/FpentA_Fpe02G029540.1/Fpe…
ko00943	Isoflavonoid biosynthesis	18/2620	41/10883	1.82	0.0041039	0.0157087	FpentA_Fpe01G045650.1/FpentA_Fpe01G045660.1/FpentA_Fpe01G045690.1/FpentA_Fpe01G045700.1/FpentA_Fpe01G045710.1/FpentA_Fpe01G045730.1/FpentA_Fpe01G047860.1/FpentA_Fpe03G016600.1/FpentA_Fpe03G016640.1/FpentA_Fpe04G020350.1/FpentA_Fpe04G033910.1/FpentA_Fpe04G033920.1/FpentA_Fpe04G033930.1/FpentA_Fpe04G033940.1/FpentA_Fpe04G034050.1/FpentA_Fpe04G034060.1/FpentA_Fpe06G001410.1/FpentA_Fpeptg000007l_1_ER…
ko00592	alpha-Linolenic acid metabolism	33/2620	90/10883	1.52	0.00494024	0.0180878	FpentA_Fpe01G017240.1/FpentA_Fpe02G004620.1/FpentA_Fpe02G008940.1/FpentA_Fpe02G032220.1/FpentA_Fpe02G034470.1/FpentA_Fpe02G043000.1/FpentA_Fpe02G043010.1/FpentA_Fpe03G003540.1/FpentA_Fpe03G018520.1/FpentA_Fpe04G019260.1/FpentA_Fpe04G019310.1/FpentA_Fpe04G019320.1/FpentA_Fpe04G019360.1/FpentA_Fpe04G019370.1/FpentA_Fpe04G019390.1/FpentA_Fpe04G019410.1/FpentA_Fpe05G016440.1/FpentA_Fpe05G025570.1/Fpe…
ko01040	Biosynthesis of unsaturated fatty acids	16/2620	39/10883	1.7	0.0141477	0.0496412	FpentA_Fpe01G020000.1/FpentA_Fpe01G037340.1/FpentA_Fpe02G006040.1/FpentA_Fpe02G022300.1/FpentA_Fpe02G027790.1/FpentA_Fpe02G035670.1/FpentA_Fpe02G035700.1/FpentA_Fpe03G026050.1/FpentA_Fpe03G026060.1/FpentA_Fpe03G026070.1/FpentA_Fpe03G026080.1/FpentA_Fpe03G026100.1/FpentA_Fpe03G026110.1/FpentA_Fpe04G008630.1/FpentA_Fpe05G038090.1/FpentA_Fpe07G019210.1
ko00073	Cutin, suberine and wax biosynthesis	26/2620	73/10883	1.48	0.0175372	0.0590726	FpentA_Fpe06G013460.1/FpentA_Fpe06G013470.1/FpentA_Fpe06G013510.1/FpentA_Fpe06G013520.1/FpentA_Fpe06G013530.1/FpentA_Fpe06G013550.1/FpentA_Fpe06G029450.1/FpentA_Fpe06G029460.1/FpentA_Fpe06G029470.1/FpentA_Fpe06G029480.1/FpentA_Fpe06G029560.1/FpentA_Fpe06G029570.1/FpentA_Fpe06G029580.1/FpentA_Fpe06G029610.1/FpentA_Fpe06G029620.1/FpentA_Fpe06G029630.1/FpentA_Fpe06G029640.1/FpentA_Fpe06G029660.1/Fpe…
ko00901	Indole alkaloid biosynthesis	7/2620	13/10883	2.24	0.0197417	0.0639408	FpentA_Fpe01G013560.1/FpentA_Fpe01G013730.1/FpentA_Fpe06G001680.1/FpentA_Fpe06G002340.1/FpentA_Fpe07G010300.1/FpentA_Fpe07G010320.1/FpentA_Fpe07G010340.1
ko00945	Stilbenoid, diarylheptanoid and gingerol biosynthesis	27/2620	78/10883	1.44	0.0230877	0.0720084	FpentA_Fpe01G027800.1/FpentA_Fpe02G007010.1/FpentA_Fpe02G007050.1/FpentA_Fpe02G015950.1/FpentA_Fpe02G015960.1/FpentA_Fpe02G016380.1/FpentA_Fpe02G031380.1/FpentA_Fpe02G034640.1/FpentA_Fpe02G036660.1/FpentA_Fpe03G015860.1/FpentA_Fpe03G018310.1/FpentA_Fpe03G018700.1/FpentA_Fpe03G025720.1/FpentA_Fpe04G021760.1/FpentA_Fpe05G006440.1/FpentA_Fpe05G006480.1/FpentA_Fpe06G004600.1/FpentA_Fpe06G016750.1/Fpe…
ko00380	Tryptophan metabolism	35/2620	107/10883	1.36	0.0262572	0.078969	FpentA_Fpe01G047560.1/FpentA_Fpe02G009510.1/FpentA_Fpe02G009520.1/FpentA_Fpe02G009590.1/FpentA_Fpe02G025200.1/FpentA_Fpe02G037100.1/FpentA_Fpe02G037110.1/FpentA_Fpe02G037130.1/FpentA_Fpe02G037150.1/FpentA_Fpe02G037160.1/FpentA_Fpe02G037200.1/FpentA_Fpe03G008740.1/FpentA_Fpe03G035470.1/FpentA_Fpe03G035840.1/FpentA_Fpe04G001890.1/FpentA_Fpe04G001910.1/FpentA_Fpe04G002130.1/FpentA_Fpe04G017330.1/Fpe…
ko00460	Cyanoamino acid metabolism	32/2620	97/10883	1.37	0.0289083	0.0839442	FpentA_Fpe01G019840.1/FpentA_Fpe01G026380.1/FpentA_Fpe01G038710.1/FpentA_Fpe01G038720.1/FpentA_Fpe01G038750.1/FpentA_Fpe01G038760.1/FpentA_Fpe01G038780.1/FpentA_Fpe01G038850.1/FpentA_Fpe01G038920.1/FpentA_Fpe01G045910.1/FpentA_Fpe01G051790.1/FpentA_Fpe02G016890.1/FpentA_Fpe02G017440.1/FpentA_Fpe02G017450.1/FpentA_Fpe02G017490.1/FpentA_Fpe02G032880.1/FpentA_Fpe02G034360.1/FpentA_Fpe03G036480.1/Fpe…
ko00480	Glutathione metabolism	43/2620	137/10883	1.3	0.030355	0.085207	FpentA_Fpe01G012320.1/FpentA_Fpe01G051890.1/FpentA_Fpe02G016270.1/FpentA_Fpe02G016290.1/FpentA_Fpe02G016310.1/FpentA_Fpe02G016320.1/FpentA_Fpe02G016330.1/FpentA_Fpe02G016360.1/FpentA_Fpe02G016390.1/FpentA_Fpe03G002800.1/FpentA_Fpe03G004960.1/FpentA_Fpe03G004980.1/FpentA_Fpe03G004990.1/FpentA_Fpe03G013170.1/FpentA_Fpe04G020540.1/FpentA_Fpe04G020590.1/FpentA_Fpe04G020610.1/FpentA_Fpe04G020680.1/Fpe…
ko00440	Phosphonate and phosphinate metabolism	7/2620	14/10883	2.08	0.031414	0.0853351	FpentA_Fpe03G029560.1/FpentA_Fpe03G029570.1/FpentA_Fpe03G029580.1/FpentA_Fpe03G029600.1/FpentA_Fpe03G029610.1/FpentA_Fpe03G029620.1/FpentA_Fpe03G029630.1
ko00100	Steroid biosynthesis	16/2620	43/10883	1.55	0.0372256	0.0979622	FpentA_Fpe01G040920.1/FpentA_Fpe01G040930.1/FpentA_Fpe01G040940.1/FpentA_Fpe03G017610.1/FpentA_Fpe03G017620.1/FpentA_Fpe04G002750.1/FpentA_Fpe04G002760.1/FpentA_Fpe04G002770.1/FpentA_Fpe04G032940.1/FpentA_Fpe05G003410.1/FpentA_Fpe05G003680.1/FpentA_Fpe05G003720.1/FpentA_Fpe07G018030.1/FpentA_Fpe07G020180.1/FpentA_Fpeptg000007l_1_ERROPOS23397308G004720.1/FpentA_Fpeptg000007l_1_ERROPOS23397308G0047…
ko00071	Fatty acid degradation	28/2620	88/10883	1.32	0.0600707	0.152525	FpentA_Fpe03G035470.1/FpentA_Fpe04G038220.1/FpentA_Fpe04G038240.1/FpentA_Fpe04G038250.1/FpentA_Fpe05G005480.1/FpentA_Fpe06G013460.1/FpentA_Fpe06G013470.1/FpentA_Fpe06G013510.1/FpentA_Fpe06G013520.1/FpentA_Fpe06G013530.1/FpentA_Fpe06G013550.1/FpentA_Fpe06G029450.1/FpentA_Fpe06G029460.1/FpentA_Fpe06G029470.1/FpentA_Fpe06G029480.1/FpentA_Fpe06G029560.1/FpentA_Fpe06G029570.1/FpentA_Fpe06G029580.1/Fpe…
ko00590	Arachidonic acid metabolism	17/2620	49/10883	1.44	0.0615818	0.152525	FpentA_Fpe02G004990.1/FpentA_Fpe02G005040.1/FpentA_Fpe02G005050.1/FpentA_Fpe03G019650.1/FpentA_Fpe03G019660.1/FpentA_Fpe04G020540.1/FpentA_Fpe04G020590.1/FpentA_Fpe04G020610.1/FpentA_Fpe04G020680.1/FpentA_Fpe04G024770.1/FpentA_Fpe05G002330.1/FpentA_Fpe05G002350.1/FpentA_Fpe05G002360.1/FpentA_Fpe05G026970.1/FpentA_Fpe07G005310.1/FpentA_Fpeptg000007l_1_ERROPOS23397308G002680.1/FpentA_Fpeptg000007l_…
ko00908	Zeatin biosynthesis	18/2620	53/10883	1.41	0.0671278	0.159113	FpentA_Fpe01G004510.1/FpentA_Fpe01G004530.1/FpentA_Fpe01G038700.1/FpentA_Fpe01G038790.1/FpentA_Fpe01G038810.1/FpentA_Fpe01G038860.1/FpentA_Fpe01G038880.1/FpentA_Fpe01G045890.1/FpentA_Fpe02G011130.1/FpentA_Fpe03G017200.1/FpentA_Fpe05G036070.1/FpentA_Fpe06G024630.1/FpentA_Fpe06G024640.1/FpentA_Fpe06G024650.1/FpentA_Fpe06G024660.1/FpentA_Fpe06G024670.1/FpentA_Fpe06G024680.1/FpentA_Fpeptg000007l_1_ER…
ko03040	Spliceosome	114/2620	418/10883	1.13	0.0680208	0.159113	FpentA_Fpe01G002990.1/FpentA_Fpe01G005230.1/FpentA_Fpe01G008650.1/FpentA_Fpe01G013740.1/FpentA_Fpe01G014210.1/FpentA_Fpe01G014220.1/FpentA_Fpe01G014230.1/FpentA_Fpe01G014240.1/FpentA_Fpe01G027820.1/FpentA_Fpe01G031620.1/FpentA_Fpe01G032770.1/FpentA_Fpe01G040190.1/FpentA_Fpe01G040210.1/FpentA_Fpe01G042730.1/FpentA_Fpe01G052050.1/FpentA_Fpe02G003330.1/FpentA_Fpe02G011250.1/FpentA_Fpe02G011570.1/Fpe…
ko00940	Phenylpropanoid biosynthesis	85/2620	306/10883	1.15	0.0724727	0.164945	FpentA_Fpe01G027800.1/FpentA_Fpe02G007010.1/FpentA_Fpe02G007050.1/FpentA_Fpe02G010580.1/FpentA_Fpe02G010590.1/FpentA_Fpe02G010600.1/FpentA_Fpe02G010610.1/FpentA_Fpe02G010620.1/FpentA_Fpe02G010630.1/FpentA_Fpe02G010640.1/FpentA_Fpe02G010650.1/FpentA_Fpe02G010670.1/FpentA_Fpe02G010710.1/FpentA_Fpe02G010740.1/FpentA_Fpe02G010950.1/FpentA_Fpe02G011060.1/FpentA_Fpe02G015950.1/FpentA_Fpe02G015960.1/Fpe…
ko00591	Linoleic acid metabolism	9/2620	25/10883	1.5	0.124446	0.275781	FpentA_Fpe02G043000.1/FpentA_Fpe02G043010.1/FpentA_Fpe04G000020.1/FpentA_Fpe04G011220.1/FpentA_Fpe05G025570.1/FpentA_Fpe06G000290.1/FpentA_Fpe06G000310.1/FpentA_Fpe06G000370.1/FpentA_Fpe06G000380.1
ko00966	Glucosinolate biosynthesis	5/2620	13/10883	1.6	0.183211	0.389134	FpentA_Fpe02G034360.1/FpentA_Fpe03G004260.1/FpentA_Fpe03G004270.1/FpentA_Fpe03G035840.1/FpentA_Fpe05G015970.1
ko00240	Pyrimidine metabolism	32/2620	114/10883	1.17	0.184839	0.389134	FpentA_Fpe01G004830.1/FpentA_Fpe01G004840.1/FpentA_Fpe01G007820.1/FpentA_Fpe01G022010.1/FpentA_Fpe01G032010.1/FpentA_Fpe01G033570.1/FpentA_Fpe01G037980.1/FpentA_Fpe02G004580.1/FpentA_Fpe02G013860.1/FpentA_Fpe02G020080.1/FpentA_Fpe02G022030.1/FpentA_Fpe02G043140.1/FpentA_Fpe02G043240.1/FpentA_Fpe02G044430.1/FpentA_Fpe03G000050.1/FpentA_Fpe03G001000.1/FpentA_Fpe03G002630.1/FpentA_Fpe03G003350.1/Fpe…
ko00564	Glycerophospholipid metabolism	54/2620	201/10883	1.12	0.196289	0.40316	FpentA_Fpe01G007180.1/FpentA_Fpe01G017240.1/FpentA_Fpe02G004620.1/FpentA_Fpe02G008940.1/FpentA_Fpe02G032220.1/FpentA_Fpe02G033360.1/FpentA_Fpe02G034470.1/FpentA_Fpe02G043350.1/FpentA_Fpe02G043360.1/FpentA_Fpe02G043370.1/FpentA_Fpe02G043380.1/FpentA_Fpe02G043440.1/FpentA_Fpe02G043530.1/FpentA_Fpe02G043580.1/FpentA_Fpe02G043640.1/FpentA_Fpe02G043660.1/FpentA_Fpe02G043700.1/FpentA_Fpe02G044260.1/Fpe…
ko00062	Fatty acid elongation	15/2620	50/10883	1.25	0.204347	0.408151	FpentA_Fpe01G020000.1/FpentA_Fpe01G037340.1/FpentA_Fpe02G006040.1/FpentA_Fpe02G022300.1/FpentA_Fpe02G035670.1/FpentA_Fpe02G035700.1/FpentA_Fpe03G026050.1/FpentA_Fpe03G026060.1/FpentA_Fpe03G026070.1/FpentA_Fpe03G026080.1/FpentA_Fpe03G026100.1/FpentA_Fpe03G026110.1/FpentA_Fpe04G008630.1/FpentA_Fpe05G038090.1/FpentA_Fpe07G019210.1
ko04712	Circadian rhythm - plant	38/2620	139/10883	1.14	0.208412	0.408151	FpentA_Fpe01G006430.1/FpentA_Fpe01G014790.1/FpentA_Fpe01G021640.1/FpentA_Fpe01G029020.1/FpentA_Fpe01G037460.1/FpentA_Fpe02G009000.1/FpentA_Fpe02G029170.1/FpentA_Fpe02G029740.1/FpentA_Fpe02G030970.1/FpentA_Fpe02G031070.1/FpentA_Fpe02G031270.1/FpentA_Fpe02G044320.1/FpentA_Fpe03G007700.1/FpentA_Fpe03G020850.1/FpentA_Fpe03G022130.1/FpentA_Fpe04G002890.1/FpentA_Fpe04G004160.1/FpentA_Fpe04G018670.1/Fpe…
ko00960	Tropane, piperidine and pyridine alkaloid biosynthesis	16/2620	55/10883	1.21	0.233489	0.446868	FpentA_Fpe01G012760.1/FpentA_Fpe01G012770.1/FpentA_Fpe01G012780.1/FpentA_Fpe01G012790.1/FpentA_Fpe01G021180.1/FpentA_Fpe01G050980.1/FpentA_Fpe01G051000.1/FpentA_Fpe02G036530.1/FpentA_Fpe02G036580.1/FpentA_Fpe02G039040.1/FpentA_Fpe03G015890.1/FpentA_Fpe03G015930.1/FpentA_Fpe03G016000.1/FpentA_Fpe03G018600.1/FpentA_Fpe03G035530.1/FpentA_Fpeptg000007l_1_ERROPOS23397308G000010.1
ko03008	Ribosome biogenesis in eukaryotes	48/2620	181/10883	1.1	0.24326	0.455224	FpentA_Fpe01G006430.1/FpentA_Fpe01G014790.1/FpentA_Fpe01G021640.1/FpentA_Fpe01G029020.1/FpentA_Fpe01G037460.1/FpentA_Fpe01G051900.1/FpentA_Fpe02G009000.1/FpentA_Fpe02G029170.1/FpentA_Fpe02G029740.1/FpentA_Fpe02G031270.1/FpentA_Fpe02G033890.1/FpentA_Fpe02G044320.1/FpentA_Fpe03G007700.1/FpentA_Fpe03G011310.1/FpentA_Fpe03G022130.1/FpentA_Fpe04G002890.1/FpentA_Fpe04G004160.1/FpentA_Fpe04G005220.1/Fpe…
ko00430	Taurine and hypotaurine metabolism	4/2620	11/10883	1.51	0.261469	0.472988	FpentA_Fpe04G020540.1/FpentA_Fpe04G020590.1/FpentA_Fpe04G020610.1/FpentA_Fpe04G020680.1
ko00196	Photosynthesis - antenna proteins	7/2620	22/10883	1.32	0.265133	0.472988	FpentA_Fpe01G031780.1/FpentA_Fpe01G037330.1/FpentA_Fpe01G037350.1/FpentA_Fpe01G037360.1/FpentA_Fpe02G006410.1/FpentA_Fpe02G006420.1/FpentA_Fpe02G037230.1
ko00640	Propanoate metabolism	20/2620	72/10883	1.15	0.269603	0.472988	FpentA_Fpe01G026220.1/FpentA_Fpe02G024440.1/FpentA_Fpe02G030480.1/FpentA_Fpe03G019610.1/FpentA_Fpe05G034300.1/FpentA_Fpe05G034650.1/FpentA_Fpe06G004220.1/FpentA_Fpe06G012170.1/FpentA_Fpe06G012380.1/FpentA_Fpe06G029090.1/FpentA_Fpe07G018250.1/FpentA_Fpe07G020210.1/FpentA_Fpe07G028860.1/FpentA_Fpeptg000007l_1_ERROPOS23397308G002730.1/FpentA_Fpeptg000007l_1_ERROPOS23397308G005950.1/FpentA_Fpeptg0003…
ko00941	Flavonoid biosynthesis	30/2620	114/10883	1.09	0.320174	0.550245	FpentA_Fpe01G027800.1/FpentA_Fpe02G007010.1/FpentA_Fpe02G007050.1/FpentA_Fpe02G015950.1/FpentA_Fpe02G015960.1/FpentA_Fpe02G016380.1/FpentA_Fpe02G031380.1/FpentA_Fpe02G034640.1/FpentA_Fpe02G036660.1/FpentA_Fpe03G015860.1/FpentA_Fpe03G018310.1/FpentA_Fpe03G018700.1/FpentA_Fpe03G025720.1/FpentA_Fpe04G021760.1/FpentA_Fpe05G006440.1/FpentA_Fpe05G006480.1/FpentA_Fpe06G004600.1/FpentA_Fpe06G016750.1/Fpe…
ko01212	Fatty acid metabolism	30/2620	115/10883	1.08	0.3397	0.572125	FpentA_Fpe01G005270.1/FpentA_Fpe01G020000.1/FpentA_Fpe01G037340.1/FpentA_Fpe02G006040.1/FpentA_Fpe02G022300.1/FpentA_Fpe02G024440.1/FpentA_Fpe02G027790.1/FpentA_Fpe02G030480.1/FpentA_Fpe02G035670.1/FpentA_Fpe02G035700.1/FpentA_Fpe03G026050.1/FpentA_Fpe03G026060.1/FpentA_Fpe03G026070.1/FpentA_Fpe03G026080.1/FpentA_Fpe03G026100.1/FpentA_Fpe03G026110.1/FpentA_Fpe04G008630.1/FpentA_Fpe05G034300.1/Fpe…
ko00904	Diterpenoid biosynthesis	28/2620	110/10883	1.06	0.402795	0.66509	FpentA_Fpe01G018770.1/FpentA_Fpe01G050360.1/FpentA_Fpe02G008160.1/FpentA_Fpe02G014190.1/FpentA_Fpe02G014210.1/FpentA_Fpe02G014230.1/FpentA_Fpe02G014340.1/FpentA_Fpe02G028760.1/FpentA_Fpe03G002020.1/FpentA_Fpe03G008620.1/FpentA_Fpe04G019460.1/FpentA_Fpe04G019470.1/FpentA_Fpe04G023540.1/FpentA_Fpe04G023560.1/FpentA_Fpe04G024260.1/FpentA_Fpe04G024290.1/FpentA_Fpe04G024320.1/FpentA_Fpe05G015240.1/Fpe…
ko00040	Pentose and glucuronate interconversions	77/2620	316/10883	1.01	0.473037	0.75188	FpentA_Fpe01G007170.1/FpentA_Fpe01G012640.1/FpentA_Fpe01G012650.1/FpentA_Fpe01G012660.1/FpentA_Fpe01G012670.1/FpentA_Fpe01G012680.1/FpentA_Fpe01G012690.1/FpentA_Fpe01G015180.1/FpentA_Fpe01G019490.1/FpentA_Fpe01G029640.1/FpentA_Fpe01G031770.1/FpentA_Fpe01G031820.1/FpentA_Fpe01G034710.1/FpentA_Fpe01G036010.1/FpentA_Fpe01G039750.1/FpentA_Fpe01G040380.1/FpentA_Fpe01G040410.1/FpentA_Fpe01G040670.1/Fpe…
ko00942	Anthocyanin biosynthesis	3/2620	12/10883	1.04	0.580231	0.75188	FpentA_Fpe02G012910.1/FpentA_Fpe02G012920.1/FpentA_Fpe02G012960.1
ko00513	Various types of N-glycan biosynthesis	13/2620	58/10883	0.93	0.665871	0.75188	FpentA_Fpe01G039270.1/FpentA_Fpe02G006520.1/FpentA_Fpe02G039180.1/FpentA_Fpe02G039970.1/FpentA_Fpe03G006520.1/FpentA_Fpe03G014300.1/FpentA_Fpe03G018270.1/FpentA_Fpe03G031450.1/FpentA_Fpe03G031470.1/FpentA_Fpe04G035120.1/FpentA_Fpe05G000490.1/FpentA_Fpe06G032120.1/FpentA_Fpeptg000007l_1_ERROPOS23397308G004150.1
ko00520	Amino sugar and nucleotide sugar metabolism	70/2620	308/10883	0.94	0.732937	0.75188	FpentA_Fpe01G019490.1/FpentA_Fpe01G029640.1/FpentA_Fpe01G031770.1/FpentA_Fpe01G031820.1/FpentA_Fpe01G034710.1/FpentA_Fpe01G036010.1/FpentA_Fpe01G039750.1/FpentA_Fpe01G042990.1/FpentA_Fpe01G048650.1/FpentA_Fpe02G016640.1/FpentA_Fpe02G022470.1/FpentA_Fpe02G023540.1/FpentA_Fpe02G024760.1/FpentA_Fpe02G029540.1/FpentA_Fpe02G030190.1/FpentA_Fpe02G034720.1/FpentA_Fpe02G035130.1/FpentA_Fpe02G040880.1/Fpe…
ko00130	Ubiquinone and other terpenoid-quinone biosynthesis	15/2620	71/10883	0.88	0.761198	0.75188	FpentA_Fpe01G013300.1/FpentA_Fpe01G021260.1/FpentA_Fpe01G036270.1/FpentA_Fpe03G002130.1/FpentA_Fpe03G009650.1/FpentA_Fpe03G016580.1/FpentA_Fpe03G018970.1/FpentA_Fpe04G000060.1/FpentA_Fpe04G014990.1/FpentA_Fpe04G016120.1/FpentA_Fpe05G020070.1/FpentA_Fpe05G033060.1/FpentA_Fpe05G037010.1/FpentA_Fpe06G004720.1/FpentA_Fpeptg000007l_1_ERROPOS23397308G005870.1
ko00770	Pantothenate and CoA biosynthesis	11/2620	56/10883	0.82	0.82415	0.75188	FpentA_Fpe03G035470.1/FpentA_Fpe04G026060.1/FpentA_Fpe05G005480.1/FpentA_Fpe05G037550.1/FpentA_Fpe06G006230.1/FpentA_Fpe06G006310.1/FpentA_Fpe06G006340.1/FpentA_Fpe06G006390.1/FpentA_Fpe06G006420.1/FpentA_Fpe06G009660.1/FpentA_Fpe07G011180.1
ko00514	Other types of O-glycan biosynthesis	5/2620	28/10883	0.74	0.839526	0.75188	FpentA_Fpe05G002220.1/FpentA_Fpe05G002230.1/FpentA_Fpe06G015260.1/FpentA_Fpe06G030790.1/FpentA_Fpe06G030800.1
ko00061	Fatty acid biosynthesis	14/2620	71/10883	0.82	0.841666	0.75188	FpentA_Fpe01G005270.1/FpentA_Fpe02G024440.1/FpentA_Fpe02G030480.1/FpentA_Fpe05G034300.1/FpentA_Fpe05G034650.1/FpentA_Fpe06G004220.1/FpentA_Fpe07G018250.1/FpentA_Fpe07G028860.1/FpentA_Fpeptg000007l_1_ERROPOS23397308G005950.1/FpentA_Fpeptg000356l_1G000040.1/FpentA_Fpeptg000447l_1G000050.1/FpentA_Fpeptg000759l_1G000040.1/FpentA_Fpeptg000770l_1G000070.1/FpentA_Fpeptg000842l_1G000150.1
ko00970	Aminoacyl-tRNA biosynthesis	36/2620	172/10883	0.87	0.856441	0.75188	FpentA_Fpe01G021710.1/FpentA_Fpe01G025770.1/FpentA_Fpe01G032970.1/FpentA_Fpe01G036380.1/FpentA_Fpe02G010370.1/FpentA_Fpe02G014540.1/FpentA_Fpe02G023700.1/FpentA_Fpe02G026220.1/FpentA_Fpe02G033540.1/FpentA_Fpe02G035440.1/FpentA_Fpe02G043230.1/FpentA_Fpe02G043880.1/FpentA_Fpe02G044570.1/FpentA_Fpe02G044580.1/FpentA_Fpe02G044590.1/FpentA_Fpe03G000040.1/FpentA_Fpe03G010590.1/FpentA_Fpe03G018610.1/Fpe…
ko00660	C5-Branched dibasic acid metabolism	2/2620	13/10883	0.64	0.857434	0.75188	FpentA_Fpe03G004260.1/FpentA_Fpe03G004270.1
ko00280	Valine, leucine and isoleucine degradation	19/2620	96/10883	0.82	0.866802	0.75188	FpentA_Fpe01G026220.1/FpentA_Fpe03G019610.1/FpentA_Fpe03G035470.1/FpentA_Fpe05G005480.1/FpentA_Fpe05G035950.1/FpentA_Fpe05G035980.1/FpentA_Fpe05G036000.1/FpentA_Fpe05G036010.1/FpentA_Fpe05G036020.1/FpentA_Fpe05G036030.1/FpentA_Fpe06G012170.1/FpentA_Fpe06G012380.1/FpentA_Fpe06G028140.1/FpentA_Fpe06G028160.1/FpentA_Fpe06G029090.1/FpentA_Fpe07G005750.1/FpentA_Fpe07G005770.1/FpentA_Fpe07G020210.1/Fpe…
ko00630	Glyoxylate and dicarboxylate metabolism	27/2620	133/10883	0.84	0.871129	0.75188	FpentA_Fpe01G010540.1/FpentA_Fpe02G019360.1/FpentA_Fpe02G023530.1/FpentA_Fpe02G028920.1/FpentA_Fpe02G031880.1/FpentA_Fpe02G033640.1/FpentA_Fpe03G013390.1/FpentA_Fpe03G037550.1/FpentA_Fpe04G008620.1/FpentA_Fpe04G028690.1/FpentA_Fpe05G012030.1/FpentA_Fpe05G026610.1/FpentA_Fpe05G031910.1/FpentA_Fpe06G015320.1/FpentA_Fpe06G016310.1/FpentA_Fpe06G016320.1/FpentA_Fpe06G016330.1/FpentA_Fpe06G018390.1/Fpe…
ko00910	Nitrogen metabolism	10/2620	56/10883	0.74	0.897357	0.75188	FpentA_Fpe02G023530.1/FpentA_Fpe02G028920.1/FpentA_Fpe02G031880.1/FpentA_Fpe02G033640.1/FpentA_Fpe03G037550.1/FpentA_Fpe04G008620.1/FpentA_Fpe04G028690.1/FpentA_Fpe05G012030.1/FpentA_Fpe05G026610.1/FpentA_Fpe07G024650.1
ko03060	Protein export	17/2620	92/10883	0.77	0.92015	0.75188	FpentA_Fpe01G009160.1/FpentA_Fpe01G042980.1/FpentA_Fpe01G045680.1/FpentA_Fpe02G003480.1/FpentA_Fpe02G006270.1/FpentA_Fpe02G017240.1/FpentA_Fpe02G017250.1/FpentA_Fpe03G022030.1/FpentA_Fpe04G002730.1/FpentA_Fpe04G033870.1/FpentA_Fpe05G011210.1/FpentA_Fpe05G032810.1/FpentA_Fpe05G032980.1/FpentA_Fpe06G008120.1/FpentA_Fpe06G009460.1/FpentA_Fpeptg000007l_1_ERROPOS23397308G000460.1/FpentA_Fpeptg000007l_…
ko00920	Sulfur metabolism	6/2620	39/10883	0.64	0.934225	0.75188	FpentA_Fpe01G003600.1/FpentA_Fpe01G003610.1/FpentA_Fpe01G003640.1/FpentA_Fpe01G003650.1/FpentA_Fpe01G003660.1/FpentA_Fpe01G003670.1
ko00510	N-Glycan biosynthesis	13/2620	75/10883	0.72	0.938447	0.75188	FpentA_Fpe01G039270.1/FpentA_Fpe02G006520.1/FpentA_Fpe02G039180.1/FpentA_Fpe02G039970.1/FpentA_Fpe03G006520.1/FpentA_Fpe03G014300.1/FpentA_Fpe03G018270.1/FpentA_Fpe03G031450.1/FpentA_Fpe03G031470.1/FpentA_Fpe04G035120.1/FpentA_Fpe05G000490.1/FpentA_Fpe06G032120.1/FpentA_Fpeptg000007l_1_ERROPOS23397308G004150.1
ko00230	Purine metabolism	35/2620	184/10883	0.79	0.958677	0.75188	FpentA_Fpe01G004830.1/FpentA_Fpe01G004840.1/FpentA_Fpe01G007820.1/FpentA_Fpe01G008200.1/FpentA_Fpe01G014750.1/FpentA_Fpe01G024150.1/FpentA_Fpe01G028700.1/FpentA_Fpe01G030620.1/FpentA_Fpe02G005070.1/FpentA_Fpe02G020080.1/FpentA_Fpe02G022030.1/FpentA_Fpe02G025580.1/FpentA_Fpe02G028680.1/FpentA_Fpe02G044430.1/FpentA_Fpe03G002630.1/FpentA_Fpe03G003350.1/FpentA_Fpe03G006620.1/FpentA_Fpe03G009190.1/Fpe…
ko00300	Lysine biosynthesis	2/2620	19/10883	0.44	0.962619	0.75188	FpentA_Fpe04G025260.1/FpentA_Fpe04G025520.1
ko00906	Carotenoid biosynthesis	10/2620	64/10883	0.65	0.963828	0.75188	FpentA_Fpe01G025130.1/FpentA_Fpe02G025720.1/FpentA_Fpe04G005860.1/FpentA_Fpe04G005900.1/FpentA_Fpe04G016310.1/FpentA_Fpe04G016320.1/FpentA_Fpe04G016330.1/FpentA_Fpe07G023360.1/FpentA_Fpe07G023370.1/FpentA_Fpe07G023390.1
ko00410	beta-Alanine metabolism	11/2620	71/10883	0.64	0.971839	0.75188	FpentA_Fpe01G026220.1/FpentA_Fpe03G015890.1/FpentA_Fpe03G015930.1/FpentA_Fpe03G016000.1/FpentA_Fpe03G035470.1/FpentA_Fpe05G005480.1/FpentA_Fpe06G012170.1/FpentA_Fpe06G012380.1/FpentA_Fpe06G029090.1/FpentA_Fpe07G020210.1/FpentA_Fpeptg000007l_1_ERROPOS23397308G000010.1
ko04130	SNARE interactions in vesicular transport	7/2620	50/10883	0.58	0.973036	0.75188	FpentA_Fpe01G004900.1/FpentA_Fpe01G014090.1/FpentA_Fpe01G014100.1/FpentA_Fpe01G046790.1/FpentA_Fpe01G046950.1/FpentA_Fpe01G047120.1/FpentA_Fpe05G014140.1
ko03430	Mismatch repair	14/2620	87/10883	0.67	0.973933	0.75188	FpentA_Fpe01G002350.1/FpentA_Fpe01G023480.1/FpentA_Fpe01G024780.1/FpentA_Fpe01G050640.1/FpentA_Fpe02G026420.1/FpentA_Fpe02G037280.1/FpentA_Fpe03G013960.1/FpentA_Fpe03G017720.1/FpentA_Fpe04G014860.1/FpentA_Fpe05G003840.1/FpentA_Fpe05G038630.1/FpentA_Fpe06G005070.1/FpentA_Fpe07G008650.1/FpentA_Fpeptg000007l_1_ERROPOS23397308G004640.1
ko00600	Sphingolipid metabolism	22/2620	128/10883	0.71	0.977013	0.75188	FpentA_Fpe01G048960.1/FpentA_Fpe03G009350.1/FpentA_Fpe03G009900.1/FpentA_Fpe03G010800.1/FpentA_Fpe03G014230.1/FpentA_Fpe03G015150.1/FpentA_Fpe03G015630.1/FpentA_Fpe03G016330.1/FpentA_Fpe03G017890.1/FpentA_Fpe03G020900.1/FpentA_Fpe03G037570.1/FpentA_Fpe04G001060.1/FpentA_Fpe04G001110.1/FpentA_Fpe04G020140.1/FpentA_Fpe04G030950.1/FpentA_Fpe05G001300.1/FpentA_Fpe06G008350.1/FpentA_Fpe07G010040.1/Fpe…
ko00290	Valine, leucine and isoleucine biosynthesis	2/2620	25/10883	0.33	0.990927	0.75188	FpentA_Fpe03G004260.1/FpentA_Fpe03G004270.1
ko00620	Pyruvate metabolism	17/2620	112/10883	0.63	0.992453	0.75188	FpentA_Fpe02G024440.1/FpentA_Fpe02G030480.1/FpentA_Fpe02G039650.1/FpentA_Fpe03G035470.1/FpentA_Fpe05G005480.1/FpentA_Fpe05G034300.1/FpentA_Fpe05G034650.1/FpentA_Fpe06G004220.1/FpentA_Fpe07G018250.1/FpentA_Fpe07G027140.1/FpentA_Fpe07G028860.1/FpentA_Fpeptg000007l_1_ERROPOS23397308G005950.1/FpentA_Fpeptg000356l_1G000040.1/FpentA_Fpeptg000447l_1G000050.1/FpentA_Fpeptg000759l_1G000040.1/FpentA_Fpeptg…
ko00340	Histidine metabolism	2/2620	26/10883	0.32	0.992871	0.75188	FpentA_Fpe03G035470.1/FpentA_Fpe05G005480.1
ko03030	DNA replication	12/2620	87/10883	0.57	0.993979	0.75188	FpentA_Fpe01G023480.1/FpentA_Fpe01G024780.1/FpentA_Fpe01G050640.1/FpentA_Fpe02G026420.1/FpentA_Fpe02G037280.1/FpentA_Fpe03G013960.1/FpentA_Fpe03G017720.1/FpentA_Fpe04G014860.1/FpentA_Fpe05G003840.1/FpentA_Fpe05G038630.1/FpentA_Fpe07G008650.1/FpentA_Fpeptg000007l_1_ERROPOS23397308G004640.1
ko00270	Cysteine and methionine metabolism	20/2620	133/10883	0.62	0.996273	0.75188	FpentA_Fpe01G003600.1/FpentA_Fpe01G003610.1/FpentA_Fpe01G003640.1/FpentA_Fpe01G003650.1/FpentA_Fpe01G003660.1/FpentA_Fpe01G003670.1/FpentA_Fpe01G007920.1/FpentA_Fpe01G016340.1/FpentA_Fpe02G003550.1/FpentA_Fpe02G003580.1/FpentA_Fpe02G004270.1/FpentA_Fpe02G039040.1/FpentA_Fpe03G018600.1/FpentA_Fpe03G022400.1/FpentA_Fpe03G023990.1/FpentA_Fpe04G032910.1/FpentA_Fpe05G033410.1/FpentA_Fpe07G018150.1/Fpe…
ko00310	Lysine degradation	8/2620	68/10883	0.49	0.996642	0.75188	FpentA_Fpe03G035470.1/FpentA_Fpe04G004010.1/FpentA_Fpe04G027140.1/FpentA_Fpe05G005480.1/FpentA_Fpe06G017720.1/FpentA_Fpe06G027370.1/FpentA_Fpe06G027390.1/FpentA_Fpe07G022320.1
ko00730	Thiamine metabolism	4/2620	44/10883	0.38	0.997136	0.75188	FpentA_Fpe01G001640.1/FpentA_Fpe04G021410.1/FpentA_Fpe05G000900.1/FpentA_Fpe06G029270.1
ko00780	Biotin metabolism	1/2620	22/10883	0.19	0.997679	0.75188	FpentA_Fpe01G005270.1
ko00790	Folate biosynthesis	4/2620	45/10883	0.37	0.997685	0.75188	FpentA_Fpe01G030540.1/FpentA_Fpe04G002870.1/FpentA_Fpe04G002940.1/FpentA_Fpe06G020850.1
ko00561	Glycerolipid metabolism	22/2620	148/10883	0.62	0.997948	0.75188	FpentA_Fpe01G012640.1/FpentA_Fpe01G012650.1/FpentA_Fpe01G012660.1/FpentA_Fpe01G012670.1/FpentA_Fpe01G012680.1/FpentA_Fpe01G012690.1/FpentA_Fpe03G020980.1/FpentA_Fpe03G020990.1/FpentA_Fpe03G021000.1/FpentA_Fpe03G021060.1/FpentA_Fpe03G035470.1/FpentA_Fpe04G016780.1/FpentA_Fpe04G016790.1/FpentA_Fpe04G016800.1/FpentA_Fpe04G038700.1/FpentA_Fpe05G005480.1/FpentA_Fpe06G006550.1/FpentA_Fpe07G011160.1/Fpe…
ko00250	Alanine, aspartate and glutamate metabolism	21/2620	143/10883	0.61	0.998016	0.75188	FpentA_Fpe01G042990.1/FpentA_Fpe02G005070.1/FpentA_Fpe02G024760.1/FpentA_Fpe02G031880.1/FpentA_Fpe02G039040.1/FpentA_Fpe02G043140.1/FpentA_Fpe03G018600.1/FpentA_Fpe03G037550.1/FpentA_Fpe04G001440.1/FpentA_Fpe04G002820.1/FpentA_Fpe04G018990.1/FpentA_Fpe04G038550.1/FpentA_Fpe05G005340.1/FpentA_Fpe05G028160.1/FpentA_Fpe06G000010.1/FpentA_Fpe06G009240.1/FpentA_Fpe06G009920.1/FpentA_Fpe06G011910.1/Fpe…
ko03410	Base excision repair	7/2620	65/10883	0.45	0.99805	0.75188	FpentA_Fpe01G024780.1/FpentA_Fpe02G037280.1/FpentA_Fpe03G017720.1/FpentA_Fpe04G015710.1/FpentA_Fpe04G021220.1/FpentA_Fpe04G021230.1/FpentA_Fpeptg000007l_1_ERROPOS23397308G004640.1
ko00710	Carbon fixation in photosynthetic organisms	12/2620	95/10883	0.52	0.998273	0.75188	FpentA_Fpe01G051950.1/FpentA_Fpe01G051980.1/FpentA_Fpe02G014790.1/FpentA_Fpe02G039040.1/FpentA_Fpe03G018600.1/FpentA_Fpe03G025530.1/FpentA_Fpe05G007680.1/FpentA_Fpeptg000356l_1G000030.1/FpentA_Fpeptg000447l_1G000040.1/FpentA_Fpeptg000759l_1G000030.1/FpentA_Fpeptg000770l_1G000060.1/FpentA_Fpeptg000842l_1G000140.1
ko00740	Riboflavin metabolism	2/2620	34/10883	0.24	0.999003	0.75188	FpentA_Fpe04G011200.1/FpentA_Fpeptg000009l_1_ERROPOS16201102_G000450.1
ko01210	2-Oxocarboxylic acid metabolism	7/2620	69/10883	0.42	0.999086	0.75188	FpentA_Fpe02G034360.1/FpentA_Fpe02G039040.1/FpentA_Fpe03G004260.1/FpentA_Fpe03G004270.1/FpentA_Fpe03G018600.1/FpentA_Fpe03G035840.1/FpentA_Fpe05G015970.1
ko00220	Arginine biosynthesis	4/2620	50/10883	0.33	0.999216	0.75188	FpentA_Fpe02G031880.1/FpentA_Fpe02G039040.1/FpentA_Fpe03G018600.1/FpentA_Fpe03G037550.1
ko03440	Homologous recombination	16/2620	123/10883	0.54	0.999278	0.75188	FpentA_Fpe01G005480.1/FpentA_Fpe01G023480.1/FpentA_Fpe01G024630.1/FpentA_Fpe01G050640.1/FpentA_Fpe02G029450.1/FpentA_Fpe02G034120.1/FpentA_Fpe03G013960.1/FpentA_Fpe04G001700.1/FpentA_Fpe04G014860.1/FpentA_Fpe04G038950.1/FpentA_Fpe05G003840.1/FpentA_Fpe05G006580.1/FpentA_Fpe05G038630.1/FpentA_Fpe06G025230.1/FpentA_Fpe07G008650.1/FpentA_Fpe07G011580.1
ko00511	Other glycan degradation	9/2620	83/10883	0.45	0.999332	0.75188	FpentA_Fpe01G004960.1/FpentA_Fpe01G004970.1/FpentA_Fpe03G027170.1/FpentA_Fpe03G027180.1/FpentA_Fpe04G024910.1/FpentA_Fpe04G027840.1/FpentA_Fpe04G027860.1/FpentA_Fpe04G027870.1/FpentA_Fpe04G027880.1
ko03420	Nucleotide excision repair	13/2620	107/10883	0.5	0.99938	0.75188	FpentA_Fpe01G001240.1/FpentA_Fpe01G023480.1/FpentA_Fpe01G024780.1/FpentA_Fpe01G050640.1/FpentA_Fpe02G026420.1/FpentA_Fpe02G037280.1/FpentA_Fpe03G013960.1/FpentA_Fpe03G017720.1/FpentA_Fpe04G014860.1/FpentA_Fpe05G003840.1/FpentA_Fpe05G038630.1/FpentA_Fpe07G008650.1/FpentA_Fpeptg000007l_1_ERROPOS23397308G004640.1
ko00330	Arginine and proline metabolism	8/2620	78/10883	0.43	0.999459	0.75188	FpentA_Fpe02G039040.1/FpentA_Fpe03G008740.1/FpentA_Fpe03G018600.1/FpentA_Fpe03G035470.1/FpentA_Fpe04G001890.1/FpentA_Fpe04G001910.1/FpentA_Fpe04G002130.1/FpentA_Fpe05G005480.1
ko00260	Glycine, serine and threonine metabolism	11/2620	97/10883	0.47	0.999533	0.75188	FpentA_Fpe01G030950.1/FpentA_Fpe02G034350.1/FpentA_Fpe03G010810.1/FpentA_Fpe03G015890.1/FpentA_Fpe03G015930.1/FpentA_Fpe03G016000.1/FpentA_Fpe03G030560.1/FpentA_Fpe04G007390.1/FpentA_Fpe04G016070.1/FpentA_Fpe07G023260.1/FpentA_Fpeptg000007l_1_ERROPOS23397308G000010.1
ko03022	Basal transcription factors	7/2620	77/10883	0.38	0.99981	0.75188	FpentA_Fpe01G014630.1/FpentA_Fpe02G016300.1/FpentA_Fpe02G031900.1/FpentA_Fpe02G031930.1/FpentA_Fpe02G031980.1/FpentA_Fpe05G038820.1/FpentA_Fpeptg000007l_1_ERROPOS23397308G000370.1
ko00400	Phenylalanine, tyrosine and tryptophan biosynthesis	5/2620	69/10883	0.3	0.999943	0.75188	FpentA_Fpe02G013690.1/FpentA_Fpe02G013740.1/FpentA_Fpe02G039040.1/FpentA_Fpe03G018600.1/FpentA_Fpe04G016070.1
ko00030	Pentose phosphate pathway	4/2620	66/10883	0.25	0.999979	0.75188	FpentA_Fpe03G002800.1/FpentA_Fpe04G021020.1/FpentA_Fpe05G035310.1/FpentA_Fpe05G035330.1
ko04146	Peroxisome	13/2620	129/10883	0.42	0.999987	0.75188	FpentA_Fpe02G004990.1/FpentA_Fpe02G005040.1/FpentA_Fpe02G005050.1/FpentA_Fpe03G019650.1/FpentA_Fpe03G019660.1/FpentA_Fpe03G020930.1/FpentA_Fpe04G002900.1/FpentA_Fpe05G026970.1/FpentA_Fpe07G005310.1/FpentA_Fpe07G027100.1/FpentA_Fpeptg000007l_1_ERROPOS23397308G001520.1/FpentA_Fpeptg000007l_1_ERROPOS23397308G002680.1/FpentA_Fpeptg000007l_1_ERROPOS23397308G002690.1
ko00010	Glycolysis / Gluconeogenesis	18/2620	161/10883	0.46	0.99999	0.75188	FpentA_Fpe01G012640.1/FpentA_Fpe01G012650.1/FpentA_Fpe01G012660.1/FpentA_Fpe01G012670.1/FpentA_Fpe01G012680.1/FpentA_Fpe01G012690.1/FpentA_Fpe01G051950.1/FpentA_Fpe01G051980.1/FpentA_Fpe02G014790.1/FpentA_Fpe03G025530.1/FpentA_Fpe03G035470.1/FpentA_Fpe04G038220.1/FpentA_Fpe04G038240.1/FpentA_Fpe04G038250.1/FpentA_Fpe05G005480.1/FpentA_Fpe05G007680.1/FpentA_Fpe05G035310.1/FpentA_Fpe05G035330.1
ko04145	Phagosome	7/2620	93/10883	0.31	0.999993	0.75188	FpentA_Fpe01G009050.1/FpentA_Fpe01G036740.1/FpentA_Fpe01G036780.1/FpentA_Fpe03G022030.1/FpentA_Fpe05G004100.1/FpentA_Fpe05G004110.1/FpentA_Fpeptg000007l_1_ERROPOS23397308G000460.1
ko00900	Terpenoid backbone biosynthesis	3/2620	66/10883	0.19	0.999997	0.75188	FpentA_Fpe01G042610.1/FpentA_Fpe01G042630.1/FpentA_Fpe01G043300.1
ko00562	Inositol phosphate metabolism	11/2620	132/10883	0.35	0.999999	0.75188	FpentA_Fpe01G026220.1/FpentA_Fpe06G012170.1/FpentA_Fpe06G012380.1/FpentA_Fpe06G023270.1/FpentA_Fpe06G024260.1/FpentA_Fpe06G024270.1/FpentA_Fpe06G024290.1/FpentA_Fpe06G024330.1/FpentA_Fpe06G024430.1/FpentA_Fpe06G029090.1/FpentA_Fpe07G020210.1
ko00020	Citrate cycle (TCA cycle)	2/2620	64/10883	0.13	1	0.75188	FpentA_Fpe03G020840.1/FpentA_Fpeptg000007l_1_ERROPOS23397308G001580.1
ko03018	RNA degradation	16/2620	169/10883	0.39	1	0.75188	FpentA_Fpe01G003570.1/FpentA_Fpe01G003590.1/FpentA_Fpe01G019970.1/FpentA_Fpe01G031620.1/FpentA_Fpe02G025160.1/FpentA_Fpe02G033400.1/FpentA_Fpe03G015880.1/FpentA_Fpe03G025180.1/FpentA_Fpe04G011350.1/FpentA_Fpe05G011590.1/FpentA_Fpe05G035310.1/FpentA_Fpe05G035330.1/FpentA_Fpe06G019070.1/FpentA_Fpe06G025300.1/FpentA_Fpeptg000007l_1_ERROPOS23397308G000020.1/FpentA_Fpeptg000009l_1_ERROPOS16201102_G000…
ko03050	Proteasome	3/2620	82/10883	0.15	1	0.75188	FpentA_Fpe02G037430.1/FpentA_Fpe04G004960.1/FpentA_Fpe04G040840.1
ko01200	Carbon metabolism	43/2620	343/10883	0.52	1	0.75188	FpentA_Fpe01G003600.1/FpentA_Fpe01G003610.1/FpentA_Fpe01G003640.1/FpentA_Fpe01G003650.1/FpentA_Fpe01G003660.1/FpentA_Fpe01G003670.1/FpentA_Fpe01G026220.1/FpentA_Fpe01G051950.1/FpentA_Fpe01G051980.1/FpentA_Fpe02G014790.1/FpentA_Fpe02G024440.1/FpentA_Fpe02G030480.1/FpentA_Fpe02G039040.1/FpentA_Fpe03G002800.1/FpentA_Fpe03G018600.1/FpentA_Fpe03G025530.1/FpentA_Fpe04G021020.1/FpentA_Fpe04G038220.1/Fpe…
ko04070	Phosphatidylinositol signaling system	6/2620	114/10883	0.22	1	0.75188	FpentA_Fpe06G023270.1/FpentA_Fpe06G024260.1/FpentA_Fpe06G024270.1/FpentA_Fpe06G024290.1/FpentA_Fpe06G024330.1/FpentA_Fpe06G024430.1
ko03015	mRNA surveillance pathway	14/2620	172/10883	0.34	1	0.75188	FpentA_Fpe01G033080.1/FpentA_Fpe01G036840.1/FpentA_Fpe02G028350.1/FpentA_Fpe04G008110.1/FpentA_Fpe04G008150.1/FpentA_Fpe04G008200.1/FpentA_Fpe05G011590.1/FpentA_Fpe06G004520.1/FpentA_Fpe06G004530.1/FpentA_Fpe06G004550.1/FpentA_Fpe06G004570.1/FpentA_Fpe06G004580.1/FpentA_Fpe06G019070.1/FpentA_Fpe07G024380.1
ko00051	Fructose and mannose metabolism	2/2620	90/10883	0.09	1	0.75188	FpentA_Fpe05G035310.1/FpentA_Fpe05G035330.1
ko04120	Ubiquitin mediated proteolysis	22/2620	246/10883	0.37	1	0.75188	FpentA_Fpe01G015450.1/FpentA_Fpe01G015480.1/FpentA_Fpe01G019180.1/FpentA_Fpe01G046340.1/FpentA_Fpe02G002680.1/FpentA_Fpe02G009580.1/FpentA_Fpe02G020110.1/FpentA_Fpe02G020120.1/FpentA_Fpe02G020340.1/FpentA_Fpe02G020420.1/FpentA_Fpe02G020430.1/FpentA_Fpe02G020450.1/FpentA_Fpe02G020460.1/FpentA_Fpe02G021890.1/FpentA_Fpe02G022040.1/FpentA_Fpe02G022120.1/FpentA_Fpe03G016820.1/FpentA_Fpe04G021260.1/Fpe…
ko01230	Biosynthesis of amino acids	29/2620	301/10883	0.4	1	0.75188	FpentA_Fpe01G003600.1/FpentA_Fpe01G003610.1/FpentA_Fpe01G003640.1/FpentA_Fpe01G003650.1/FpentA_Fpe01G003660.1/FpentA_Fpe01G003670.1/FpentA_Fpe01G007920.1/FpentA_Fpe01G016340.1/FpentA_Fpe01G051950.1/FpentA_Fpe01G051980.1/FpentA_Fpe02G013690.1/FpentA_Fpe02G013740.1/FpentA_Fpe02G014790.1/FpentA_Fpe02G031880.1/FpentA_Fpe02G039040.1/FpentA_Fpe03G004260.1/FpentA_Fpe03G004270.1/FpentA_Fpe03G018600.1/Fpe…

## Sheet: Table S16
Table S16 KEGG enrichment analysis of contracted orthogroups in Fragaria pentaphylla-FP039 genome.
PathwayID	Description	GeneRatio	BgRatio	Enrich_factor	pvalue	qvalue	GeneID
ko00941	Flavonoid biosynthesis	6/64	114/10883	8.95	5.29317e-05	0.00261873	FpentA_Fpe04G027320.1/FpentA_Fpe04G037980.1/FpentA_Fpe06G017470.1/FpentA_Fpe06G023860.1/FpentA_Fpe07G006350.1/FpentA_Fpe07G006360.1
ko00190	Oxidative phosphorylation	6/64	218/10883	4.68	0.00171746	0.0424846	FpentA_Fpe01G035330.1/FpentA_Fpe01G048390.1/FpentA_Fpe03G007890.1/FpentA_Fpe05G015350.1/FpentA_Fpe05G019350.1/FpentA_Fpe07G000950.1
ko00945	Stilbenoid, diarylheptanoid and gingerol biosynthesis	3/64	78/10883	6.54	0.0107866	0.177884	FpentA_Fpe04G037980.1/FpentA_Fpe07G006350.1/FpentA_Fpe07G006360.1
ko00051	Fructose and mannose metabolism	3/64	90/10883	5.67	0.0158502	0.196042	FpentA_Fpe03G014060.1/FpentA_Fpe07G022650.1/FpentA_Fpe07G024500.1
ko00940	Phenylpropanoid biosynthesis	5/64	306/10883	2.78	0.0336596	0.275193	FpentA_Fpe04G005410.1/FpentA_Fpe04G037980.1/FpentA_Fpe05G007890.1/FpentA_Fpe07G006350.1/FpentA_Fpe07G006360.1
ko00531	Glycosaminoglycan degradation	2/64	53/10883	6.42	0.0387163	0.275193	FpentA_Fpe01G032670.1/FpentA_Fpe05G039010.1
ko00960	Tropane, piperidine and pyridine alkaloid biosynthesis	2/64	55/10883	6.18	0.041413	0.275193	FpentA_Fpe03G002670.1/FpentA_Fpe05G003050.1
ko04120	Ubiquitin mediated proteolysis	4/64	246/10883	2.76	0.0564706	0.275193	FpentA_Fpe01G016410.1/FpentA_Fpe04G038690.1/FpentA_Fpe05G009570.1/FpentA_Fpe07G011120.1
ko03450	Non-homologous end-joining	1/64	10/10883	17	0.0572983	0.275193	FpentA_Fpe03G035810.1
ko00030	Pentose phosphate pathway	2/64	66/10883	5.15	0.0574252	0.275193	FpentA_Fpe03G014060.1/FpentA_Fpe07G024500.1
ko04141	Protein processing in endoplasmic reticulum	6/64	478/10883	2.13	0.0611866	0.275193	FpentA_Fpe01G006410.1/FpentA_Fpe01G016410.1/FpentA_Fpe01G047620.1/FpentA_Fpe03G009470.1/FpentA_Fpe04G038690.1/FpentA_Fpe07G011120.1
ko03060	Protein export	2/64	92/10883	3.7	0.101837	0.419854	FpentA_Fpe01G011210.1/FpentA_Fpe04G011980.1
ko00196	Photosynthesis - antenna proteins	1/64	22/10883	7.73	0.121802	0.43043	FpentA_Fpe01G040090.1
ko00780	Biotin metabolism	1/64	22/10883	7.73	0.121802	0.43043	FpentA_Fpe04G027130.1
ko00514	Other types of O-glycan biosynthesis	1/64	28/10883	6.07	0.152405	0.502669	FpentA_Fpe03G031590.1
ko00604	Glycosphingolipid biosynthesis - ganglio series	1/64	40/10883	4.25	0.210495	0.60008	FpentA_Fpe01G032670.1
ko00010	Glycolysis / Gluconeogenesis	2/64	161/10883	2.11	0.24445	0.60008	FpentA_Fpe03G014060.1/FpentA_Fpe07G024500.1
ko00590	Arachidonic acid metabolism	1/64	49/10883	3.47	0.251473	0.60008	FpentA_Fpe07G012380.1
ko00220	Arginine biosynthesis	1/64	50/10883	3.4	0.255894	0.60008	FpentA_Fpe05G003050.1
ko00500	Starch and sucrose metabolism	4/64	446/10883	1.53	0.266917	0.60008	FpentA_Fpe03G030850.1/FpentA_Fpe04G021590.1/FpentA_Fpe05G007890.1/FpentA_Fpe07G022650.1
ko00040	Pentose and glucuronate interconversions	3/64	316/10883	1.61	0.284313	0.60008	FpentA_Fpe04G001030.1/FpentA_Fpe07G004220.1/FpentA_Fpeptg000009l_1_ERROPOS16201102_G000270.1
ko00909	Sesquiterpenoid and triterpenoid biosynthesis	2/64	183/10883	1.86	0.292532	0.60008	FpentA_Fpe01G036650.1/FpentA_Fpe03G029000.1
ko03410	Base excision repair	1/64	65/10883	2.62	0.319217	0.60008	FpentA_Fpe03G035810.1
ko00310	Lysine degradation	1/64	68/10883	2.5	0.331229	0.60008	FpentA_Fpe07G027850.1
ko00400	Phenylalanine, tyrosine and tryptophan biosynthesis	1/64	69/10883	2.46	0.335187	0.60008	FpentA_Fpe05G003050.1
ko01210	2-Oxocarboxylic acid metabolism	1/64	69/10883	2.46	0.335187	0.60008	FpentA_Fpe05G003050.1
ko00130	Ubiquinone and other terpenoid-quinone biosynthesis	1/64	71/10883	2.4	0.343033	0.60008	FpentA_Fpe03G022880.1
ko00052	Galactose metabolism	2/64	218/10883	1.56	0.368074	0.60008	FpentA_Fpe01G032670.1/FpentA_Fpe07G024500.1
ko00330	Arginine and proline metabolism	1/64	78/10883	2.18	0.369783	0.60008	FpentA_Fpe05G003050.1
ko00511	Other glycan degradation	1/64	83/10883	2.05	0.388231	0.60008	FpentA_Fpe01G032670.1
ko00360	Phenylalanine metabolism	1/64	84/10883	2.02	0.391856	0.60008	FpentA_Fpe05G003050.1
ko00565	Ether lipid metabolism	1/64	85/10883	2	0.395461	0.60008	FpentA_Fpe07G010790.1
ko00950	Isoquinoline alkaloid biosynthesis	1/64	89/10883	1.91	0.409668	0.60008	FpentA_Fpe05G003050.1
ko00350	Tyrosine metabolism	1/64	93/10883	1.83	0.423547	0.60008	FpentA_Fpe05G003050.1
ko00710	Carbon fixation in photosynthetic organisms	1/64	95/10883	1.79	0.430365	0.60008	FpentA_Fpe05G003050.1
ko00460	Cyanoamino acid metabolism	1/64	97/10883	1.75	0.437104	0.60008	FpentA_Fpe05G007890.1
ko00904	Diterpenoid biosynthesis	1/64	110/10883	1.55	0.479034	0.60008	FpentA_Fpe04G041310.1
ko04070	Phosphatidylinositol signaling system	1/64	114/10883	1.49	0.491306	0.60008	FpentA_Fpe02G038410.1
ko03440	Homologous recombination	1/64	123/10883	1.38	0.517886	0.60008	FpentA_Fpe05G002000.1
ko00600	Sphingolipid metabolism	1/64	128/10883	1.33	0.532057	0.60008	FpentA_Fpe01G032670.1
ko01230	Biosynthesis of amino acids	2/64	301/10883	1.13	0.532135	0.60008	FpentA_Fpe05G003050.1/FpentA_Fpe07G024500.1
ko04146	Peroxisome	1/64	129/10883	1.32	0.534842	0.60008	FpentA_Fpe07G012380.1
ko00562	Inositol phosphate metabolism	1/64	132/10883	1.29	0.543098	0.60008	FpentA_Fpe02G038410.1
ko00520	Amino sugar and nucleotide sugar metabolism	2/64	308/10883	1.1	0.544649	0.60008	FpentA_Fpe06G017040.1/FpentA_Fpe07G022650.1
ko00270	Cysteine and methionine metabolism	1/64	133/10883	1.28	0.545818	0.60008	FpentA_Fpe05G003050.1
ko00250	Alanine, aspartate and glutamate metabolism	1/64	143/10883	1.19	0.572155	0.615361	FpentA_Fpe05G003050.1
ko01200	Carbon metabolism	2/64	343/10883	0.99	0.603763	0.63554	FpentA_Fpe05G003050.1/FpentA_Fpe07G024500.1
ko03018	RNA degradation	1/64	169/10883	1.01	0.6338	0.646514	FpentA_Fpe07G024500.1
ko00970	Aminoacyl-tRNA biosynthesis	1/64	172/10883	0.99	0.640324	0.646514	FpentA_Fpe04G001870.1
ko00230	Purine metabolism	1/64	184/10883	0.92	0.665295	0.651105	FpentA_Fpe03G000420.1
ko04144	Endocytosis	2/64	388/10883	0.88	0.671192	0.651105	FpentA_Fpe01G004980.1/FpentA_Fpe07G010790.1
ko00564	Glycerophospholipid metabolism	1/64	201/10883	0.85	0.697773	0.661241	FpentA_Fpe07G010790.1
ko03010	Ribosome	2/64	416/10883	0.82	0.708372	0.661241	FpentA_Fpe02G010720.1/FpentA_Fpe06G003960.1
ko03040	Spliceosome	1/64	418/10883	0.41	0.919058	0.842022	FpentA_Fpe03G024580.1
